# Supplementary material for: Effect of a Ketogenic Diet on the Nutritional Parameters of Obese Patients: A Systematic Review and Meta-Analysis
Source: Nutrients. 2021 Aug 25;13(9):2946. doi: 10.3390/nu13092946 (PMC8467306; doi:10.3390/nu13092946)
Supplement: Supplementary file 1 [file nutrients-13-02946-s001.zip]

Archive with 1 entries (1 files):
- nutrients-1338564-supplementary.pdf
